# Supplementary material for: Acute Effects of Percussive Therapy on Thigh Muscle Microcirculation and Oxygenation
Source: J Funct Morphol Kinesiol. 2026 Apr 14;11(2):154. doi: 10.3390/jfmk11020154 (PMC13108165; doi:10.3390/jfmk11020154)
Supplement: Supplementary file 1 [file jfmk-11-00154-s001.zip]

Archive with 5 entries (5 files):
- Dataset.xlsx
- Table S1.pdf
- Table S2.pdf
- Table S3.pdf
- Table S4.pdf
