# Supplementary material for: Acute Effects of Percussive Therapy on Thigh Muscle Microcirculation and Oxygenation
Source: J Funct Morphol Kinesiol. 2026 Apr 14;11(2):154. doi: 10.3390/jfmk11020154 (PMC13108165; doi:10.3390/jfmk11020154)
Supplement: Supplementary file 1 [file jfmk-11-00154-s001.zip › Dataset.xlsx]

## Sheet: Demographics
ID	PT_application	sex	height	weight	fatpercent	leg	age	temperature	humidity
1	1	m	184	78.8	19	left	21	22.3	39
2	1	f	161	61.8	37	right	25	22.5	39
3	2	m	186.2	81.6	18	right	27	22.4	39
4	1	f	161.7	71.8	38	left	24	21.6	39
5	2	f	163	43.8	16	right	21	22.1	40
6	2	f	163.4	58.6	30	left	21	22.2	39
7	1	f	172.5	56.2	32	left	20	22.1	39
8	1	m	167.5	62	16	left	24	22.1	39
9	1	m	182.7	74.2	13	left	26	22.2	39
10	2	m	181.5	62	8	left	25	21.5	40
11	2	f	161.8	58.4	29	right	29	21.7	40
12	2	f	159	56	24	left	23	21.6	40
13	1	f	166	61.8	30	right	27	21.7	41
14	1	f	166.1	62.6	33	left	24	21.8	42
15	1	f	176.5	73.4	36	left	22	21.5	41
16	1	f	163.7	55	28	left	25	21.6	41
17	2	f	168.6	57	27	left	25	21.8	41
18	2	m	176	61	11	right	18	21.6	41
19	2	f	161	55.8	27	left	24	22	41
20	1	f	168.9	59	33	left	23	21	39
21	2	m	173.5	90	29	right	27	21.6	39
22	2	f	168	59	23	left	31	21.3	39

## Sheet: SmO2
ID	Group	sex	height	weight	leg	temperature	humidity	Age	Fat	SmO2_BL	SmO2_T0	SmO2_T1	SmO2_T2	SmO2_T3	SmO2_T4	SmO2_T5	SmO2_T6	SmO2_T7	SmO2_T8
1	1	m	184	78.8	left	22.3	39	21	19	75	80	83	82	85	87	88	90	90	90
2	1	f	161	61.8	right	22.5	39	25	37	96	95	98	97	97	97	98	98	98	98
3	2	m	186.2	81.6	right	22.4	39	27	18	93	90	95	95	92	93	93	94	94	95
4	1	f	161.7	71.8	left	21.6	39	24	38	74	85	91	88	85	86	89	90	90	92
5	2	f	163	43.8	right	22.1	40	21	16	84	72	81	84	82	82	80	83	84	85
6	2	f	163.4	58.6	left	22.2	39	21	30	90	93	94	94	94	95	94	95	94	95
7	1	f	172.5	56.2	left	22.1	39	20	32	60	63	90	90	89	90	91	92	91	92
8	1	m	167.5	62	left	22.1	39	24	16	88	85	86	84	90	90	85	90	86	89
9	1	m	182.7	74.2	left	22.2	39	26	13	72	74	83	82	82	87	85	87	86	88
10	2	m	181.5	62	left	21.5	40	25	8	80	82	88	87	87	86	86	89	87	87
11	2	f	161.8	58.4	right	21.7	40	29	29	95	96	99	99	99	97	98	99	99	98
12	2	f	159	56	left	21.6	40	23	24	70	86	95	94	90	87	87	86	87	86
13	1	f	166	61.8	right	21.7	41	27	30	95	95	97	96	96	96	97	97	97	97
14	1	f	166.1	62.6	left	21.8	42	24	33	85	92	95	94	94	94	95	95	95	95
15	1	f	176.5	73.4	left	21.5	41	22	36	75	88	95	94	93	92	92	94	94	95
16	1	f	163.7	55	left	21.6	41	25	28	69	85	90	90	90	91	93	94	94	95
17	2	f	168.6	57	left	21.8	41	25	27	72	89	94	92	91	91	91	91	91	91
18	2	m	176	61	right	21.6	41	18	11	79	90	91	91	88	86	87	89	87	88
19	2	f	161	55.8	left	22	41	24	27	79	91	92	90	90	90	90	91	91	92
20	1	f	168.9	59	left	21	39	23	33	94	94	95	95	95	95	96	96	96	96
21	2	m	173.5	90	right	21.6	39	27	29	92	94	96	96	96	96	96	96	96	96
22	2	f	168	59	left	21.3	39	31	23	79	84	89	87	85	85	85	84	83	81

## Sheet: MM
ID	group	fat	age	MM_BL	MM_T0	MM_T1	MM_T2	MM_T3	MM_T4	MM_T5	MM_T6	MM_T7	MM_T8
1	1	19	21	100	7.1	185.4	179.88	907.57	504.96	511.27	652.24	396.3	996.2
3	2	18	27	100	0	95.83	935.42	497.92	322.92	358.33	135.42	50	87.5
4	1	38	24	100	138.89	433.33	877.78	416.67	133.33	0	1794.44	988.89	311.11
5	2	16	21	100	622.15	1176.93	2308.22	360.4	346.31	8.05	331.54	133.56	79.19
8	1	16	24	100	135.3	323.48	341.64	40.58	178.44	291.26	126.78	157.35	82.91
9	1	13	26	100	193.24	200.83	181.84	143.21	113.33	150.4	153.64	192.08	200.33
10	2	8	25	100	389.95	734.92	200.52	715.95	474.55	307.22	293.81	257.99	113.4
11	2	29	29	100	286.42	617.78	214.31	207.34	97.8	274.2	33.58	137.06	122.02
12	2	24	23	100	184.71	652.12	490.53	429.5	248.94	142.89	197.24	294.9	286.41
13	1	30	27	100	460.37	676.6	869.38	515.43	184.32	568.31	483.3	426.74	577.29
15	1	36	22	100	292.13	159.23	82.66	110.9	78.43	169.4	47.13	400.81	77.17
16	1	28	25	100	107.5	607.02	457.02	441.47	353.43	373.84	86.42	640.45	358.32
17	2	27	25	100	776.79	393.87	518.59	1528.75	262.08	331.8	251.79	736.27	163.05
18	2	11	18	100	99.29	24.82	61.97	57.73	85.09	79.48	72.3	29.17	93.37
19	2	27	24	100	1016.67	1401.17	1210.42	1066.67	1001.04	475	128.12	156.25	493.75
20	1	33	23	100	72.75	293.55	340.74	462.91	288.31	197.66	164.66	305.04	282.09
21	2	29	27	100	648.75	1879.23	321.52	1510.62	821.52	102.79	100.47	110.94	118.15
22	2	23	31	100	88.71	148.12	349.63	336.31	206.58	116.11	218.81	183.08	83.63

## Sheet: PSS_wide
Id	group	age	fat	PSS_BL	PSS_T0	PSS_T1	PSS_T2	PSS_T3	PSS_T4	PSS_T5	PSS_T6	PSS_T7	PSS_T8
1	1	21	19	3	4	4	4	5	5	5	5	5	5
2	1	25	37	3	4	4	4	4	4	4	4	4	4
3	2	27	18	4	4	4	4	4	4	4	4	4	4
4	1	24	38	2	4	3	3	3	3	3	3	2	2
5	2	21	16	3	5	5	5	4	4	3	3	3	3
6	2	21	30	4	5	4	4	4	4	4	4	3	3
7	1	20	32	3	5	4	3	3	3	3	3	3	3
8	1	24	16	4	4	4	4	4	4	4	4	4	4
9	1	26	13	4	4	4	4	4	4	4	4	4	4
10	2	25	8	3	5	4	4	3	3	3	3	3	3
11	2	29	29	3	5	4	4	3	3	3	3	3	3
12	2	23	24	3	5	4	4	4	4	3	3	3	3
13	1	27	30	3	5	4	4	4	4	4	3	3	3
14	1	24	33	4	4	4	4	4	4	4	4	3	3
15	1	22	36	4	5	5	4	4	4	4	4	4	3
16	1	25	28	4	5	5	4	4	4	4	3	3	3
17	2	25	27	4	5	5	5	4	4	4	4	4	3
18	2	18	11	3	5	4	4	4	4	4	4	3	3
19	2	24	27	4	5	4	4	4	4	4	3	3	3
20	1	23	33	4	5	5	4	4	4	4	4	3	3
21	2	27	29	3	4	3	3	3	3	4	4	4	4
22	2	31	23	2	4	4	4	4	4	3	3	3	3
